# Supplementary material for: Long-read sequencing sheds light on key bacteria contributing to deadwood decomposition processes
Source: Environ Microbiome. 2024 Dec 3;19:99. doi: 10.1186/s40793-024-00639-5 (PMC11613949; doi:10.1186/s40793-024-00639-5)
Supplement: Supplementary file 2 — Supplementary material 2. [file 40793_2024_639_MOESM2_ESM.xlsx]

## Sheet: Table S1
Table S1.	Statistical overview of long- and short-read metagenomic coassembly using quast v5.2.0. All statistics are based on contigs of size >= 500 bp, unless otherwise noted (e.g., "# contigs (>= 0 bp)" and "Total length (>= 0 bp)" include all contigs).
Sequencing platform	Illumina HiSeq	Pacbio Hifi
Assembler	megahit	hifiasm-meta	metaflye
# contigs	935346	16446	6589
# contigs (>= 0 bp)	3734801	16446	6589
# contigs (>= 1000 bp)	102279	16446	6586
# contigs (>= 5000 bp)	746	16446	6565
# contigs (>= 10000 bp)	109	16439	6537
# contigs (>= 25000 bp)	12	15892	5022
# contigs (>= 50000 bp)	1	9696	2519
Largest contig	118673	5835850	6201270
Total length	683380979	1258401491	436115010
Average length	730.618	76517.2	66188.3
Total length (>= 0 bp)	1770060420	1258401491	436115010
Total length (>= 1000 bp)	150483112	1258401491	436112604
Total length (>= 5000 bp)	6016644	1258401491	436046881
Total length (>= 10000 bp)	1833437	1258339483	435841486
Total length (>= 25000 bp)	496672	1248248254	406107793
Total length (>= 50000 bp)	118673	1000478844	316193806
N50	685	80906	90042
N75	573	53489	46858
L50	340691	3757	1036
L75	615455	8601	2745
GC (%)	59.73	58.51	56.98

## Sheet: Table S2
Table S2.	Statistical overview of long-read (PacBio HiFi), short-read (Illumina HiSeq) and hybrid metagenomic assembly for individual samples using quast v5.2.0. Hybrid assemblies were generated on samples 57, 6 and 7 only because PacBio sequencing depth of the sample 84 was too low. All statistics are based on contigs of size >= 500 bp, unless otherwise noted (e.g., "# contigs (>= 0 bp)" and "Total length…
Sequencing platform	Pacbio Hifi				Illumina HiSeq				Hybrid
Sample	Sample57	Sample6	Sample7	Sample84	Sample57	Sample6	Sample7	Sample84	Sample57	Sample6	Sample7
# contigs	2578	7378	5811	78	245950	484796	457586	652182	31115	18019	8157
# contigs (>= 0 bp)	2578	7378	5811	78	658088	1124502	997669	1479946	33403	18181	8166
# contigs (>= 1000 bp)	2578	7378	5811	78	30926	76010	98047	113356	27526	17835	8154
# contigs (>= 5000 bp)	2578	7378	5811	78	590	638	2865	1707	6357	3920	2173
# contigs (>= 10000 bp)	2576	7376	5809	78	133	54	702	280	3278	2321	1519
# contigs (>= 25000 bp)	2528	7084	5591	76	8	10	98	21	951	863	806
# contigs (>= 50000 bp)	2262	3721	3084	35	1	5	11	1	196	315	400
Largest contig	5835850	3953860	5008785	126784	69897	197404	85433	77642	300499	1271515	1034530
Total length	252824706	489135849	462221231	4035196	190838143	388630732	418500067	542289441	139246707	112127545	92294698
Total length (>= 0 bp)	252824706	489135849	462221231	4035196	350925140	638123468	628592392	865230896	139964588	112166962	92296411
Total length (>= 1000 bp)	252824706	489135849	462221231	4035196	50527994	119764055	178295798	182920264	136504785	111990826	92292439
Total length (>= 5000 bp)	252824706	489135849	462221231	4035196	5150134	5083534	26591713	13571686	96905326	86140393	81100202
Total length (>= 10000 bp)	252807273	489116015	462204195	4035196	2092531	1356580	12212547	4277448	75167657	74939382	76482991
Total length (>= 25000 bp)	251726939	483872319	458225246	3986092	312156	778955	3674777	711222	39307553	51956944	64985306
Total length (>= 50000 bp)	240500881	349996711	358863344	2327232	69897	630248	716694	77642	14248475	33006000	50505284
N50	98161	68767	85558	52436	723	757	878	791	11627	21542	56199
N75	70724	47796	52168	43763	594	605	644	622	3642	5714	19209
L50	664	1896	1066	30	85128	163123	131171	213692	2765	1042	319
L75	1426	4067	2846	50	158280	307711	272439	408643	8131	3538	1001
GC (%)	55.09	57.84	60.85	60.18	58.71	59.29	61.31	60.89	55.34	55.93	61.68

## Sheet: Table S3
Table S3.	Results of the aligment (blastn) and the mapping (bowtie2) of the MAG 16S rRNA genes against the OTUs generated by metabarcoding. The OTUs (i.e. clusters of 16S rRNA sequences at 97% of similarity, CLXXXXX) with the best similarity to the 16S rRNA genes from MAGs based on blastn or bowtie is indicated in the "blastn" and "bowtie2" column, respectively. The taxonomy of the MAGs is based on the GTD…
genome ID	gene	blastn	Percentage of identity (%)	Alignment length	Number of mismatches	Number of gap openings	Start of alignment in query	End of alignment in query	Start of alignment in subject	End of alignment in subject	evalue	bitscore	bowtie2	GTDB classification of the MAGs	OTU average relative abundance (%)	16S rRNA taxonomy
bin.25.fa	16S_rRNA	CL00946	100	253	0	0	471	723	1	253	5.86e-132	468	CL00946	d__Bacteria;p__Pseudomonadota;c__Alphaproteobacteria;o__Caulobacterales;f__TH1-2;g__Terricaulis;s__	0.0611968	d__Bacteria;p__Pseudomonadota;c__Alphaproteobacteria;o__Caulobacterales;f__Hyphomonadaceae;g__SWB02;s__SWB02_sp.|KJ808047.1.1429
bin.31.fa	16S_rRNA	CL00182	100	253	0	0	525	777	1	253	6.1e-132	468	CL00182	d__Bacteria;p__Bacteroidota;c__Bacteroidia;o__Cytophagales;f__Cyclobacteriaceae;g__ELB16-189;s__	0.44038	d__Bacteria;p__Bacteroidota;c__Bacteroidia;o__Cytophagales;f__Microscillaceae;g__undefined_Microscillaceae;s__undefined_Microscillaceae|FPLS01033186.16.1518
bin.33.fa	16S_rRNA	CL00802	99.606	254	1	0	528	781	1	254	7.93e-131	464	CL00802	d__Bacteria;p__Bacteroidota;c__Bacteroidia;o__Chitinophagales;f__Chitinophagaceae;g__JAFDYH01;s__	0.0392848	d__Bacteria;p__Bacteroidota;c__Bacteroidia;o__Chitinophagales;f__Chitinophagaceae;g__undefined_Chitinophagaceae;s__undefined_Chitinophagaceae|GQ264309.1.1477
bin.37.fa	16S_rRNA	CL00394	100	253	0	0	507	759	1	253	6.07e-132	468	CL00394	d__Bacteria;p__Actinomycetota;c__Actinomycetia;o__Nanopelagicales;f__Nanopelagicaceae;g__PALSA-747;s__	0.0585059	d__Bacteria;p__Actinomycetota;c__Actinobacteria;o__Frankiales;f__Sporichthyaceae;g__hgcI_clade;s__hgcI_clade_sp.|EU117735.1.1508
bin.44.fa	16S_rRNA	CL01059	100	252	0	0	527	778	1	252	2.22e-131	466	CL01059	d__Bacteria;p__Pseudomonadota;c__Gammaproteobacteria;o__Steroidobacterales;f__Steroidobacteraceae;g__ZC4RG30;s__	0.0225111	d__Bacteria;p__Pseudomonadota;c__Gammaproteobacteria;o__R7C24;f__undefined_R7C24;g__undefined_R7C24;s__undefined_R7C24|FPLS01045535.17.1532
bin.6.fa	16S_rRNA	CL00048	99.605	253	1	0	547	799	1	253	2.9e-130	462	CL00048	d__Bacteria;p__Verrucomicrobiota;c__Verrucomicrobiae;o__Pedosphaerales;f__UBA11358;g__UBA11358;s__	0.544419	d__Bacteria;p__Verrucomicrobiota;c__Verrucomicrobiae;o__Pedosphaerales;f__Pedosphaeraceae;g__undefined_Pedosphaeraceae;s__undefined_Pedosphaeraceae|FM253566.1.1512
CoA_maxb_bin.0.fa	16S_rRNA	CL00092	100	253	0	0	472	724	1	253	5.95e-132	468	CL00092	d__Bacteria;p__Pseudomonadota;c__Alphaproteobacteria;o__Rhizobiales;f__Beijerinckiaceae;g__Methylocella;s__	0.698533	d__Bacteria;p__Pseudomonadota;c__Alphaproteobacteria;o__Rhizobiales;f__Beijerinckiaceae;g__undefined_Beijerinckiaceae;s__undefined_Beijerinckiaceae|HQ844540.1.1445
CoA_maxb_bin.1.fa	16S_rRNA	CL00017	97.638	254	4	2	474	726	1	253	6.04e-122	435	CL00355	d__Bacteria;p__Pseudomonadota;c__Alphaproteobacteria;o__Rhizobiales;f__Xanthobacteraceae;g__PALSA-894;s__	1.31596	d__Bacteria;p__Pseudomonadota;c__Alphaproteobacteria;o__Rhizobiales;f__Xanthobacteraceae;g__Rhodoplanes;s__Rhodoplanes_sp.|FPLS01002233.10.1476
CoA_maxb_bin.100.fa	16S_rRNA	CL00812	98.814	253	3	0	525	777	1	253	6.2e-127	451	CL00812	d__Bacteria;p__Pseudomonadota;c__Gammaproteobacteria;o__Steroidobacterales;f__Steroidobacteraceae;g__CADEED01;s__	0.0793058	d__Bacteria;p__Pseudomonadota;c__Gammaproteobacteria;o__Gammaproteobacteria_Incertae_Sedis;f__Unknown_Family;g__Acidibacter;s__Acidibacter_sp.|FPLS01027507.9.1523
CoA_maxb_bin.106.fa	16S_rRNA	CL00054	100	253	0	0	474	726	1	253	5.94e-132	468	CL00054	d__Bacteria;p__Pseudomonadota;c__Alphaproteobacteria;o__Micropepsales;f__Micropepsaceae;g__Rhizomicrobium;s__	0.486781	d__Bacteria;p__Pseudomonadota;c__Alphaproteobacteria;o__Micropepsales;f__Micropepsaceae;g__undefined_Micropepsaceae;s__undefined_Micropepsaceae|JF429094.1.1470
CoA_maxb_bin.109.fa	16S_rRNA	CL05014	95.257	253	12	0	18	270	1	253	3.66e-112	401	CL05014	d__Bacteria;p__Patescibacteria;c__Paceibacteria;o__UBA9983_A;f__UBA2103;g__C7867-001;s__	0.00150015	d__Bacteria;p__Patescibacteria;c__Parcubacteria;o__Candidatus_Kaiserbacteria;f__undefined_Candidatus_Kaiserbacteria;g__undefined_Candidatus_Kaiserbacteria;s__undefined_Candidatus_Kaiserbacteria|EF516333.1.1378
CoA_maxb_bin.110.fa	16S_rRNA	CL00784	98.814	253	3	0	476	728	1	253	5.99e-127	451	CL00784	d__Bacteria;p__Pseudomonadota;c__Alphaproteobacteria;o__Micropepsales;f__Micropepsaceae;g__Rhizomicrobium;s__	0.035483	d__Bacteria;p__Pseudomonadota;c__Alphaproteobacteria;o__Micropepsales;f__Micropepsaceae;g__undefined_Micropepsaceae;s__undefined_Micropepsaceae|JF429094.1.1470
CoA_maxb_bin.113.fa	16S_rRNA	CL02340	99.216	255	0	2	537	791	1	253	3.78e-129	459	CL02340	d__Bacteria;p__Patescibacteria;c__Paceibacteria;o__Moranbacterales;f__UBA1568;g__UBA1568;s__	0.0294811	d__Bacteria;p__Patescibacteria;c__Parcubacteria;o__Candidatus_Moranbacteria;f__undefined_Candidatus_Moranbacteria;g__undefined_Candidatus_Moranbacteria;s__undefined_Candidatus_Moranbacteria|AF507706.1.1436
CoA_maxb_bin.3.fa	16S_rRNA	CL00924	100	257	0	0	470	726	1	257	3.49e-134	475	CL00924	d__Bacteria;p__Patescibacteria;c__Doudnabacteria;o__UBA920;f__O2-02-FULL-48-8;g__2-01-FULL-45-18;s__	0.075039	d__Bacteria;p__Patescibacteria;c__Parcubacteria;o__undefined_Parcubacteria;f__undefined_Parcubacteria;g__undefined_Parcubacteria;s__undefined_Parcubacteria|EF018189.1.1324
CoA_maxb_bin.4.fa	16S_rRNA	CL00008	100	253	0	0	473	725	1	253	5.95e-132	468	CL00008	d__Bacteria;p__Pseudomonadota;c__Alphaproteobacteria;o__Rhizobiales;f__Beijerinckiaceae;g__Methylovirgula;s__	1.78822	d__Bacteria;p__Pseudomonadota;c__Alphaproteobacteria;o__Rhizobiales;f__Beijerinckiaceae;g__Methylovirgula;s__Methylovirgula_sp.|AY080913.1.1450
CoA_maxb_bin.58.fa	16S_rRNA	CL00102	98.419	253	4	0	471	723	1	253	2.79e-125	446	CL00102	d__Bacteria;p__Pseudomonadota;c__Alphaproteobacteria;o__Rhizobiales;f__Kaistiaceae;g__Bauldia;s__	0.385315	d__Bacteria;p__Pseudomonadota;c__Alphaproteobacteria;o__Rhizobiales;f__Rhizobiales_Incertae_Sedis;g__Bauldia;s__Bauldia_sp.|JQ798497.1.1446
CoA_maxb_bin.80.fa	16S_rRNA	CL01145	98.81	252	3	0	480	731	2	253	2.16e-126	449	CL01145	d__Bacteria;p__Pseudomonadota;c__Alphaproteobacteria;o__Acetobacterales;f__Acetobacteraceae;g__Palsa-883;s__	0.00905649	d__Bacteria;p__Pseudomonadota;c__Alphaproteobacteria;o__Acetobacterales;f__Acetobacteraceae;g__undefined_Acetobacteraceae;s__undefined_Acetobacteraceae|FPLS01048610.10.1480
CoA_metab_bin.120.fa	16S_rRNA	CL00132	100	253	0	0	527	779	1	253	6.16e-132	468	CL00132	d__Bacteria;p__Pseudomonadota;c__Gammaproteobacteria;o__Steroidobacterales;f__Steroidobacteraceae;g__PALSA-1196;s__	0.44038	d__Bacteria;p__Pseudomonadota;c__Gammaproteobacteria;o__Gammaproteobacteria_Incertae_Sedis;f__Unknown_Family;g__Acidibacter;s__Acidibacter_sp.|FPLS01032126.13.1530
CoA_metab_bin.152.fa	16S_rRNA	CL00015	99.605	253	1	0	524	776	1	253	2.44e-130	462	CL00015	d__Bacteria;p__Pseudomonadota;c__Gammaproteobacteria;o__Burkholderiales;f__Burkholderiaceae;g__Pararobbsia;s__	0.841846	d__Bacteria;p__Pseudomonadota;c__Gammaproteobacteria;o__Burkholderiales;f__Burkholderiaceae;g__Burkholderia-Caballeronia-Paraburkholderia;s__Burkholderia-Caballeronia-Paraburkholderia_sp.|FPLS01050569.17.1527
CoA_metab_bin.200.fa	16S_rRNA	CL00026	100	253	0	0	489	741	1	253	6.01e-132	468	CL00026	d__Bacteria;p__Acidobacteriota;c__Acidobacteriae;o__Acidobacteriales;f__Acidobacteriaceae;g__Terracidiphilus;s__	0.530055	d__Bacteria;p__Acidobacteriota;c__Acidobacteriae;o__Acidobacteriales;f__Acidobacteriaceae_(Subgroup_1);g__Occallatibacter;s__Occallatibacter_sp.|FJ624922.1.1488
CoA_metab_bin.443.fa	16S_rRNA	CL00118	100	253	0	0	524	776	1	253	6.16e-132	468	CL00118	d__Bacteria;p__Pseudomonadota;c__Gammaproteobacteria;o__Steroidobacterales;f__Steroidobacteraceae;g__;s__	0.265972	d__Bacteria;p__Pseudomonadota;c__Gammaproteobacteria;o__Gammaproteobacteria_Incertae_Sedis;f__Unknown_Family;g__Acidibacter;s__Acidibacter_sp.|FPLS01002530.1.1440
CoA_metab_bin.516.fa	16S_rRNA	CL02033	97.255	255	3	4	472	724	1	253	2.76e-120	429	CL00567	d__Bacteria;p__Pseudomonadota;c__Alphaproteobacteria;o__Caulobacterales;f__TH1-2;g__;s__	0.0105713	d__Bacteria;p__Pseudomonadota;c__Alphaproteobacteria;o__Caulobacterales;f__Hyphomonadaceae;g__SWB02;s__SWB02_sp.|FPLS01036212.9.1451
CoA_metab_bin.92.fa	16S_rRNA	CL02613	100	253	0	0	472	724	1	253	5.95e-132	468	CL02613	d__Bacteria;p__Pseudomonadota;c__Alphaproteobacteria;o__UBA9219;f__RFNS01;g__JAGOHT01;s__	0.0181422	d__Bacteria;p__Pseudomonadota;c__Alphaproteobacteria;o__Rhodospirillales;f__undefined_Rhodospirillales;g__undefined_Rhodospirillales;s__undefined_Rhodospirillales|FPLM01004953.10.1476
Sample57_bin.1.fa	16S_rRNA	CL01524	99.209	253	2	0	522	774	1	253	1.32e-128	457	CL01524	d__Bacteria;p__Bacteroidota;c__Bacteroidia;o__Cytophagales;f__Cyclobacteriaceae;g__ELB16-189;s__	0.0301817	d__Bacteria;p__Bacteroidota;c__Bacteroidia;o__Cytophagales;f__Microscillaceae;g__undefined_Microscillaceae;s__undefined_Microscillaceae|JN038709.1.1480
Sample6_bin.14.fa	16S_rRNA	CL00239	98.024	253	4	1	532	783	1	253	4.86e-123	438	CL05200	d__Bacteria;p__Pseudomonadota;c__Gammaproteobacteria;o__Burkholderiales;f__Gallionellaceae;g__CAITJF01;s__	0.0600085	d__Bacteria;p__Pseudomonadota;c__Gammaproteobacteria;o__Burkholderiales;f__Gallionellaceae;g__Candidatus_Nitrotoga;s__Candidatus_Nitrotoga_sp.|GQ339174.1.1504
Sample6_bin.15.fa	16S_rRNA	CL00912	100	253	0	0	475	727	1	253	5.97e-132	468	CL00912	d__Bacteria;p__Pseudomonadota;c__Alphaproteobacteria;o__Elsterales;f__Elsteraceae;g__JACQAI01;s__	0.0510057	d__Bacteria;p__Pseudomonadota;c__Alphaproteobacteria;o__Elsterales;f__Elsteraceae;g__undefined_Elsteraceae;s__undefined_Elsteraceae|FR720613.1.1414
Sample6_bin.4.fa	16S_rRNA	CL02351	98.81	252	3	0	476	727	2	253	2.16e-126	449	CL02351	d__Bacteria;p__Pseudomonadota;c__Alphaproteobacteria;o__Acetobacterales;f__Acetobacteraceae;g__LMUY01;s__	0.0120018	d__Bacteria;p__Pseudomonadota;c__Alphaproteobacteria;o__Acetobacterales;f__Acetobacteraceae;g__Acidisphaera;s__Acidisphaera_sp.|FPLS01011269.11.1477
Sample6_bin.9.fa	16S_rRNA	CL00268	100	253	0	0	475	727	1	253	5.96e-132	468	CL00268	d__Bacteria;p__Pseudomonadota;c__Alphaproteobacteria;o__Acetobacterales;f__Acetobacteraceae;g__CAJCIS01;s__CAJCIS01 sp015654825	0.0465047	d__Bacteria;p__Pseudomonadota;c__Alphaproteobacteria;o__Acetobacterales;f__Acetobacteraceae;g__undefined_Acetobacteraceae;s__undefined_Acetobacteraceae|FJ466096.1.1429
Sample6_maxb_bin.0.fa	16S_rRNA	CL00025	99.209	253	2	0	487	739	1	253	1.3e-128	457	CL00025	d__Bacteria;p__Acidobacteriota;c__Acidobacteriae;o__Acidobacteriales;f__Acidobacteriaceae;g__Edaphobacter;s__	0.650117	d__Bacteria;p__Acidobacteriota;c__Acidobacteriae;o__Acidobacteriales;f__Acidobacteriaceae_(Subgroup_1);g__Granulicella;s__Granulicella_sp.|FJ624919.1.1486
Sample6_maxb_bin.1.fa	16S_rRNA	CL00054	100	253	0	0	474	726	1	253	5.94e-132	468	CL00054	d__Bacteria;p__Pseudomonadota;c__Alphaproteobacteria;o__Micropepsales;f__Micropepsaceae;g__Rhizomicrobium;s__	0.486781	d__Bacteria;p__Pseudomonadota;c__Alphaproteobacteria;o__Micropepsales;f__Micropepsaceae;g__undefined_Micropepsaceae;s__undefined_Micropepsaceae|JF429094.1.1470
Sample6_maxb_bin.5.fa	16S_rRNA	CL15126	97.2	250	7	0	484	733	1	250	1.29e-118	424	CL15126	d__Bacteria;p__Patescibacteria;c__Saccharimonadia;o__Saccharimonadales;f__UBA4665_A;g__;s__	0.00150078	d__Bacteria;p__Patescibacteria;c__Saccharimonadia;o__Saccharimonadales;f__LWQ8;g__undefined_LWQ8;s__undefined_LWQ8|JQ815634.1.1436
Sample6_metab_bin.109.fa	16S_rRNA	CL00001	100	253	0	0	476	728	1	253	5.96e-132	468	CL00001	d__Bacteria;p__Pseudomonadota;c__Alphaproteobacteria;o__Rhizobiales;f__Xanthobacteraceae;g__Bradyrhizobium;s__	3.06072	d__Bacteria;p__Pseudomonadota;c__Alphaproteobacteria;o__Rhizobiales;f__Xanthobacteraceae;g__Bradyrhizobium;s__Bradyrhizobium_canariense|LT629750.4305145.4306635
Sample6_metab_bin.170.fa	16S_rRNA	CL00029	98.814	253	3	0	478	730	1	253	5.99e-127	451	CL00029	d__Bacteria;p__Pseudomonadota;c__Alphaproteobacteria;o__Micropepsales;f__Micropepsaceae;g__Rhizomicrobium;s__	0.0413378	d__Bacteria;p__Pseudomonadota;c__Alphaproteobacteria;o__Micropepsales;f__Micropepsaceae;g__undefined_Micropepsaceae;s__undefined_Micropepsaceae|FJ538161.1.1452
Sample6_metab_bin.95.fa	16S_rRNA	CL00240	99.606	254	0	1	526	779	1	253	2.85e-130	462	CL00240	d__Bacteria;p__Bacteroidota;c__Bacteroidia;o__Chitinophagales;f__Chitinophagaceae;g__Ferruginibacter;s__	0.102374	d__Bacteria;p__Bacteroidota;c__Bacteroidia;o__Chitinophagales;f__Chitinophagaceae;g__Ferruginibacter;s__Ferruginibacter_sp.|KT182608.1.1488
Sample7_bin.12.fa	16S_rRNA	CL01055	99.606	254	0	1	506	759	1	253	2.83e-130	462	CL01055	d__Bacteria;p__Actinomycetota;c__Actinomycetia;o__Nanopelagicales;f__Nanopelagicaceae;g__QYPT01;s__	0.0544267	d__Bacteria;p__Actinomycetota;c__Actinobacteria;o__Frankiales;f__Sporichthyaceae;g__Candidatus_Planktophila;s__Candidatus_Planktophila_sp.|CP016782.684472.685991
Sample7_bin.15.fa	16S_rRNA	CL00041	100	253	0	0	541	793	1	253	6.25e-132	468	CL00041	d__Bacteria;p__Myxococcota;c__Polyangia;o__Polyangiales;f__Polyangiaceae;g__PMG-095;s__	0.852748	d__Bacteria;p__Myxococcota;c__Polyangia;o__Polyangiales;f__BIrii41;g__undefined_BIrii41;s__undefined_BIrii41|FPLS01050575.18.1553
Sample7_bin.25.fa	16S_rRNA	CL00122	100	253	0	0	546	798	1	253	6.25e-132	468	CL00122	d__Bacteria;p__Verrucomicrobiota;c__Verrucomicrobiae;o__Opitutales;f__Opitutaceae;g__Lacunisphaera;s__	0.328589	d__Bacteria;p__Verrucomicrobiota;c__Verrucomicrobiae;o__Opitutales;f__Opitutaceae;g__Lacunisphaera;s__Lacunisphaera_sp.|LT629735.2831085.2832648
Sample7_bin.26.fa	16S_rRNA	CL00132	98.814	253	3	0	524	776	1	253	6.2e-127	451	CL00132	d__Bacteria;p__Pseudomonadota;c__Gammaproteobacteria;o__Steroidobacterales;f__Steroidobacteraceae;g__PALSA-1196;s__	0.41027	d__Bacteria;p__Pseudomonadota;c__Gammaproteobacteria;o__Gammaproteobacteria_Incertae_Sedis;f__Unknown_Family;g__Acidibacter;s__Acidibacter_sp.|GQ264062.1.1486
Sample7_bin.28.fa	16S_rRNA	CL00038	99.605	253	1	0	474	726	1	253	2.77e-130	462	CL00038	d__Bacteria;p__Pseudomonadota;c__Alphaproteobacteria;o__Micropepsales;f__Micropepsaceae;g__Rhizomicrobium;s__	0.466602	d__Bacteria;p__Pseudomonadota;c__Alphaproteobacteria;o__Micropepsales;f__Micropepsaceae;g__undefined_Micropepsaceae;s__undefined_Micropepsaceae|JN868785.1.1478
Sample7_bin.29.fa	16S_rRNA	CL00547	100	253	0	0	475	727	1	253	5.95e-132	468	CL00547	d__Bacteria;p__Pseudomonadota;c__Alphaproteobacteria;o__Micropepsales;f__Micropepsaceae;g__Rhizomicrobium;s__	0.0657749	d__Bacteria;p__Pseudomonadota;c__Alphaproteobacteria;o__Micropepsales;f__Micropepsaceae;g__undefined_Micropepsaceae;s__undefined_Micropepsaceae|FPLS01031370.10.1471
Sample7_bin.3.fa	16S_rRNA	CL00030	98.814	253	3	0	474	726	1	253	6.01e-127	451	CL00030	d__Bacteria;p__Pseudomonadota;c__Alphaproteobacteria;o__Sphingomonadales;f__Sphingomonadaceae;g__Sphingomonas;s__	0.152562	d__Bacteria;p__Pseudomonadota;c__Alphaproteobacteria;o__Sphingomonadales;f__Sphingomonadaceae;g__Sphingomonas;s__Sphingomonas_sp.|FPLS01047138.19.1487
Sample7_bin.32.fa	16S_rRNA	CL00156	98.024	253	5	0	476	728	1	253	1.3e-123	440	CL00156	d__Bacteria;p__Pseudomonadota;c__Alphaproteobacteria;o__Rhizobiales;f__Hyphomicrobiaceae;g__Hyphomicrobium_A;s__	0.153016	d__Bacteria;p__Pseudomonadota;c__Alphaproteobacteria;o__Reyranellales;f__Reyranellaceae;g__Reyranella;s__Reyranella_sp.|HQ592596.1.1451
Sample7_bin.6.fa	16S_rRNA	CL00387	100	253	0	0	531	783	1	253	6.14e-132	468	CL00387	d__Bacteria;p__Bacteroidota;c__Bacteroidia;o__Chitinophagales;f__Chitinophagaceae;g__;s__	0.198797	d__Bacteria;p__Bacteroidota;c__Bacteroidia;o__Chitinophagales;f__Chitinophagaceae;g__Terrimonas;s__Terrimonas_sp.|FPLS01049832.16.1526
Sample7_bin.9.fa	16S_rRNA	CL00220	100	253	0	0	522	774	1	253	6.09e-132	468	CL00220	d__Bacteria;p__Bacteroidota;c__Bacteroidia;o__Cytophagales;f__Cyclobacteriaceae;g__ELB16-189;s__	0.577817	d__Bacteria;p__Bacteroidota;c__Bacteroidia;o__Cytophagales;f__Microscillaceae;g__undefined_Microscillaceae;s__undefined_Microscillaceae|FJ517706.1.1481
Sample7_metab_bin.130.fa	16S_rRNA	CL00048	99.605	253	1	0	547	799	1	253	2.9e-130	462	CL00048	d__Bacteria;p__Verrucomicrobiota;c__Verrucomicrobiae;o__Pedosphaerales;f__UBA11358;g__UBA11358;s__	0.544419	d__Bacteria;p__Verrucomicrobiota;c__Verrucomicrobiae;o__Pedosphaerales;f__Pedosphaeraceae;g__undefined_Pedosphaeraceae;s__undefined_Pedosphaeraceae|FM253566.1.1512
Sample7_metab_bin.52.fa	16S_rRNA	CL00084	99.213	254	1	1	530	783	1	253	1.34e-128	457	CL00084	d__Bacteria;p__Bacteroidota;c__Bacteroidia;o__Chitinophagales;f__Chitinophagaceae;g__VBAT01;s__	0.427007	d__Bacteria;p__Bacteroidota;c__Bacteroidia;o__Chitinophagales;f__Chitinophagaceae;g__Terrimonas;s__Terrimonas_sp.|JQ923533.1.1492
Sample7_metab_bin.77.fa	16S_rRNA	CL00149	98.419	253	4	0	476	728	1	253	2.8e-125	446	CL00149	d__Bacteria;p__Pseudomonadota;c__Alphaproteobacteria;o__Rhizobiales;f__Xanthobacteraceae;g__Pseudolabrys;s__	0.156507	d__Bacteria;p__Pseudomonadota;c__Alphaproteobacteria;o__Rhizobiales;f__Xanthobacteraceae;g__Pseudolabrys;s__Pseudolabrys_sp.|AM162445.1.1452
Sample7_metab_bin.80.fa	16S_rRNA	CL00041	100	253	0	0	539	791	1	253	6.24e-132	468	CL00041	d__Bacteria;p__Myxococcota;c__Polyangia;o__Polyangiales;f__Polyangiaceae;g__PMG-095;s__	0.852748	d__Bacteria;p__Myxococcota;c__Polyangia;o__Polyangiales;f__BIrii41;g__undefined_BIrii41;s__undefined_BIrii41|FPLS01050575.18.1553

## Sheet: Table S4
Table S4.	Number of CAZymes grouped by activity, nitrogen metabolism pathways and number of biosynthetic gene clusters (BGCs) found the in MAGs. The GTDB classification of the MAGs is indicated on the right.
Genome ID	Genome name	Microbial biomass			Easy OM decomposition				Reserve compounds	Complex OM decomposition			Nitrogen metabolisms			Number of BGCs	GTDB classification
		Peptidoglycansases	Chitinases	Betaglucanases	Cello and xylobiases	Mannanases	Xylanases/xyloglucanases	Arabinogalactanases	Alphaglucanases	Cellobiohydrolase	Endoglucanase	Exoglucanase	Nitrite to ammonia	Nitrate to nitrite	Nitrogen fixation		Domain	Phylum	Class	Order	Family	Genus	Species
		GH73, GH25, GH24, GH23, GH22, GH108, GH104, GH103, GH102, CE9	GH80, GH75, GH5_48, GH46, GH20, GH19, GH18, GH153	GH81, GH72, GH64, GH5_9, GH5_47, GH5_15, GH55, GH30_3, GH17, GH162, GH161, GH16, GH158, GH157, GH152, GH149, GH148, GH144, GH132, GH131, GH128	GH5_45, GH5_43, GH5_22, GH5_14, GH52, GH43_35, GH43_27, GH43_22, GH43_14, GH43_11, GH43_1, GH39, GH30_6, GH30_2, GH3, GH120, GH116, GH1	GH5_8, GH5_7, GH5_55, GH5_41, GH5_40, GH5_36, GH5_19, GH5_18, GH5_17, GH5_10, GH44, GH26, GH164, GH134, GH130, GH113	GH74, GH67, GH5_35, GH5_21, GH43_29, GH43_16, GH35, GH30_8, GH30_7, GH165, GH147, GH115, GH11, GH10	GH5_16, GH53, GH43_5, GH43_4, GH43_37, GH43_24, GH37, GH31, GH30_5	GH87, GH77, GH71, GH70, GH68, GH66, GH65, GH57, GH15, GH14, GH13_9, GH13_8, GH13_7, GH13_6, GH13_5, GH13_42, GH13_41, GH13_40, GH13_4, GH13_39, GH13_38, GH13_37, GH13_36, GH13_33, GH13_32, GH13_31, GH13_30, GH13_3, GH13_29, GH13_28, GH13_27, GH13_26, GH13_25, GH13_24, GH13_23, GH13_22, GH13_21, GH13_20, GH13_2, GH13_19, GH13_18, GH13_17, GH13_16, GH13_15, GH13_14, GH13_13, GH13_12, GH13_11, GH13_…	GH6, GH7, GH48	GH5_1, GH5_2, GH5_4, GH5_5, GH5_25, GH5_26, GH5_37, GH5_38, GH5_39, GH5_46, GH8, GH9, GH12, GH44, GH45, GH48, GH124	GH5_52, GH5_53, GH8,	K00366	K00362, K00363	K02586, K02588, K02591
CoA_metab_bin.200.fa	26_Acidobacteriales	3	1	2	7	2	4	1	4	0	1	2	0	0	0	5	Bacteria	Acidobacteriota	Acidobacteriae	Acidobacteriales	Acidobacteriaceae	Terracidiphilus	Unclassified
Sample6_bin.7.fa	29_Bryobacterales	4	0	4	6	2	4	5	13	0	2	0	0	0	0	3	Bacteria	Acidobacteriota	Acidobacteriae	Bryobacterales	Bryobacteraceae	PALSA-129	Unclassified
Sample6_maxb_bin.0.fa	27_Acidobacteriales	4	2	3	4	0	5	3	12	0	1	0	0	0	0	5	Bacteria	Acidobacteriota	Acidobacteriae	Acidobacteriales	Acidobacteriaceae	Edaphobacter	Unclassified
Sample7_bin.8.fa	28_Bryobacterales	5	0	0	1	0	0	0	5	0	0	0	0	1	0	3	Bacteria	Acidobacteriota	Acidobacteriae	Bryobacterales	Bryobacteraceae	Palsa-187	Unclassified
bin.37.fa	9_Nanopelagicales	0	0	0	1	0	0	0	4	0	0	0	0	0	0	1	Bacteria	Actinomycetota	Actinomycetia	Nanopelagicales	Nanopelagicaceae	PALSA-747	Unclassified
Sample6_bin.5.fa	7_Actinomycetales	1	0	0	2	0	1	0	6	0	0	0	0	0	0	3	Bacteria	Actinomycetota	Actinomycetia	Actinomycetales	Microbacteriaceae	Galbitalea	Unclassified
Sample7_bin.12.fa	8_Nanopelagicales	0	0	0	1	0	0	1	8	0	0	0	0	0	0	0	Bacteria	Actinomycetota	Actinomycetia	Nanopelagicales	Nanopelagicaceae	QYPT01	Unclassified
bin.31.fa	16_Cytophagales	2	1	0	5	0	0	0	1	0	1	0	0	0	0	1	Bacteria	Bacteroidota	Bacteroidia	Cytophagales	Cyclobacteriaceae	ELB16-189	Unclassified
bin.33.fa	22_Chitinophagales	6	4	7	6	3	4	3	8	0	4	0	0	0	0	5	Bacteria	Bacteroidota	Bacteroidia	Chitinophagales	Chitinophagaceae	JAFDYH01	Unclassified
Sample57_bin.1.fa	17_Cytophagales	3	3	3	7	5	1	5	9	0	1	0	0	0	0	2	Bacteria	Bacteroidota	Bacteroidia	Cytophagales	Cyclobacteriaceae	ELB16-189	Unclassified
Sample57_bin.5.fa	21_Chitinophagales	4	5	3	3	3	1	3	6	0	1	0	0	0	0	2	Bacteria	Bacteroidota	Bacteroidia	Chitinophagales	Chitinophagaceae	Puia	Unclassified
Sample6_metab_bin.95.fa	20_Chitinophagales	0	1	1	2	0	0	1	4	0	0	0	0	0	0	0	Bacteria	Bacteroidota	Bacteroidia	Chitinophagales	Chitinophagaceae	Ferruginibacter	Unclassified
Sample7_bin.2.fa	24_Chitinophagales	7	3	6	6	3	6	5	4	0	4	0	0	0	0	2	Bacteria	Bacteroidota	Bacteroidia	Chitinophagales	Chitinophagaceae	VBAT01	VBAT01 sp015654695
Sample7_bin.35.fa	19_Chitinophagales	3	3	4	12	2	4	0	4	0	3	0	0	0	0	1	Bacteria	Bacteroidota	Bacteroidia	Chitinophagales	Chitinophagaceae	Ferruginibacter	Unclassified
Sample7_bin.6.fa	23_Chitinophagales	4	1	1	3	2	5	4	5	0	2	0	0	0	0	3	Bacteria	Bacteroidota	Bacteroidia	Chitinophagales	Chitinophagaceae	Unclassified	Unclassified
Sample7_bin.9.fa	18_Cytophagales	3	3	3	8	4	2	2	14	0	1	0	0	0	0	3	Bacteria	Bacteroidota	Bacteroidia	Cytophagales	Cyclobacteriaceae	ELB16-189	Unclassified
Sample7_metab_bin.52.fa	25_Chitinophagales	2	1	7	6	2	4	5	5	0	1	0	0	0	0	0	Bacteria	Bacteroidota	Bacteroidia	Chitinophagales	Chitinophagaceae	VBAT01	Unclassified
Sample7_bin.15.fa	31_Polyangiales	4	0	6	12	10	11	4	16	5	7	9	0	1	0	15	Bacteria	Myxococcota	Polyangia	Polyangiales	Polyangiaceae	PMG-095	Unclassified
Sample7_metab_bin.80.fa	30_Polyangiales	4	0	5	14	9	11	6	14	3	12	9	0	1	0	14	Bacteria	Myxococcota	Polyangia	Polyangiales	Polyangiaceae	PMG-095	Unclassified
bin.23.fa	2_Saccharimonadales	0	0	1	2	1	1	1	2	0	0	0	0	0	0	0	Bacteria	Patescibacteria	Saccharimonadia	Saccharimonadales	UBA4665	Unclassified	Unclassified
CoA_maxb_bin.109.fa	5_UBA9983_A	0	1	0	0	0	0	0	0	0	0	0	0	0	0	0	Bacteria	Patescibacteria	Paceibacteria	UBA9983_A	UBA2103	C7867-001	Unclassified
CoA_maxb_bin.113.fa	4_Moranbacterales	0	0	1	1	0	0	0	0	0	0	0	0	0	0	0	Bacteria	Patescibacteria	Paceibacteria	Moranbacterales	UBA1568	UBA1568	Unclassified
CoA_maxb_bin.114.fa	6_UBA9983_A	0	0	0	0	2	0	0	0	0	0	0	0	0	0	0	Bacteria	Patescibacteria	Paceibacteria	UBA9983_A	UBA9973	UBA9973	Unclassified
CoA_maxb_bin.3.fa	3_UBA920	0	0	0	1	0	0	0	0	0	0	0	0	0	0	0	Bacteria	Patescibacteria	Doudnabacteria	UBA920	O2-02-FULL-48-8	2-01-FULL-45-18	Unclassified
Sample6_maxb_bin.5.fa	1_Saccharimonadales	0	0	1	0	0	0	1	0	0	0	0	0	0	0	0	Bacteria	Patescibacteria	Saccharimonadia	Saccharimonadales	UBA4665_A	Unclassified	Unclassified
bin.1.fa	49_Rhizobiales	3	0	0	1	0	1	0	0	0	0	0	0	0	0	2	Bacteria	Pseudomonadota	Alphaproteobacteria	Rhizobiales	Kaistiaceae	Bauldia	Unclassified
bin.25.fa	58_Caulobacterales	6	1	4	5	2	6	2	2	0	4	1	0	0	0	4	Bacteria	Pseudomonadota	Alphaproteobacteria	Caulobacterales	TH1-2	Terricaulis	Unclassified
bin.44.fa	34_Steroidobacterales	3	1	0	3	1	1	0	4	0	1	0	0	1	0	4	Bacteria	Pseudomonadota	Gammaproteobacteria	Steroidobacterales	Steroidobacteraceae	ZC4RG30	Unclassified
bin.9.fa	67_Micropepsales	1	0	0	2	0	1	1	1	0	0	0	0	0	0	4	Bacteria	Pseudomonadota	Alphaproteobacteria	Micropepsales	Micropepsaceae	Rhizomicrobium	Unclassified
CoA_maxb_bin.0.fa	51_Rhizobiales	16	1	0	1	0	0	0	7	0	0	0	1	0	0	13	Bacteria	Pseudomonadota	Alphaproteobacteria	Rhizobiales	Beijerinckiaceae	Methylocella	Unclassified
CoA_maxb_bin.1.fa	55_Rhizobiales	11	0	0	2	0	0	0	2	0	1	0	1	0	0	8	Bacteria	Pseudomonadota	Alphaproteobacteria	Rhizobiales	Xanthobacteraceae	PALSA-894	Unclassified
CoA_maxb_bin.100.fa	35_Steroidobacterales	7	1	3	7	1	7	2	7	0	1	0	0	1	0	2	Bacteria	Pseudomonadota	Gammaproteobacteria	Steroidobacterales	Steroidobacteraceae	CADEED01	Unclassified
CoA_maxb_bin.106.fa	69_Micropepsales	9	1	0	4	0	4	1	9	0	0	0	0	0	0	7	Bacteria	Pseudomonadota	Alphaproteobacteria	Micropepsales	Micropepsaceae	Rhizomicrobium	Unclassified
CoA_maxb_bin.110.fa	66_Micropepsales	7	0	0	5	0	4	3	11	0	0	0	0	0	0	10	Bacteria	Pseudomonadota	Alphaproteobacteria	Micropepsales	Micropepsaceae	Rhizomicrobium	Unclassified
CoA_maxb_bin.4.fa	53_Rhizobiales	8	0	0	1	0	0	0	1	0	0	0	0	1	0	7	Bacteria	Pseudomonadota	Alphaproteobacteria	Rhizobiales	Beijerinckiaceae	Methylovirgula	Unclassified
CoA_maxb_bin.58.fa	50_Rhizobiales	9	1	0	2	1	0	0	2	0	0	0	0	0	0	4	Bacteria	Pseudomonadota	Alphaproteobacteria	Rhizobiales	Kaistiaceae	Bauldia	Unclassified
CoA_maxb_bin.80.fa	43_Acetobacterales	10	0	0	1	0	0	0	10	0	2	0	0	1	0	4	Bacteria	Pseudomonadota	Alphaproteobacteria	Acetobacterales	Acetobacteraceae	Palsa-883	Unclassified
CoA_metab_bin.120.fa	38_Steroidobacterales	8	0	1	5	1	0	1	15	0	0	0	0	0	0	7	Bacteria	Pseudomonadota	Gammaproteobacteria	Steroidobacterales	Steroidobacteraceae	PALSA-1196	Unclassified
CoA_metab_bin.152.fa	33_Burkholderiales	8	0	0	2	0	0	1	2	0	0	1	0	0	0	5	Bacteria	Pseudomonadota	Gammaproteobacteria	Burkholderiales	Burkholderiaceae	Pararobbsia	Unclassified
CoA_metab_bin.443.fa	36_Steroidobacterales	7	1	1	2	0	0	0	8	0	0	2	0	0	0	7	Bacteria	Pseudomonadota	Gammaproteobacteria	Steroidobacterales	Steroidobacteraceae	Unclassified	Unclassified
CoA_metab_bin.516.fa	57_Caulobacterales	4	1	2	1	1	0	0	0	0	0	0	0	0	0	4	Bacteria	Pseudomonadota	Alphaproteobacteria	Caulobacterales	TH1-2	Unclassified	Unclassified
CoA_metab_bin.720.fa	60_Caulobacterales	2	0	0	0	1	0	0	0	0	0	0	0	0	0	2	Bacteria	Pseudomonadota	Alphaproteobacteria	Caulobacterales	Caulobacteraceae	Palsa-881	Unclassified
CoA_metab_bin.92.fa	40_UBA9219	5	0	0	2	0	2	0	0	0	0	0	0	0	0	3	Bacteria	Pseudomonadota	Alphaproteobacteria	UBA9219	RFNS01	JAGOHT01	Unclassified
Sample6_bin.10.fa	41_ATCC43930	8	2	1	4	1	1	3	8	0	0	0	0	1	0	8	Bacteria	Pseudomonadota	Alphaproteobacteria	ATCC43930	Stellaceae	Aliidongia	Unclassified
Sample6_bin.14.fa	32_Burkholderiales	5	0	0	0	0	0	0	3	0	0	0	0	0	0	1	Bacteria	Pseudomonadota	Gammaproteobacteria	Burkholderiales	Gallionellaceae	CAITJF01	Unclassified
Sample6_bin.15.fa	42_Elsterales	0	1	0	1	0	0	0	5	0	0	0	0	0	0	3	Bacteria	Pseudomonadota	Alphaproteobacteria	Elsterales	Elsteraceae	JACQAI01	Unclassified
Sample6_bin.2.fa	61_Caulobacterales	3	1	0	1	0	0	0	5	0	0	0	0	0	0	1	Bacteria	Pseudomonadota	Alphaproteobacteria	Caulobacterales	Caulobacteraceae	Unclassified	Unclassified
Sample6_bin.4.fa	45_Acetobacterales	7	0	0	0	0	1	0	7	0	0	3	0	1	0	5	Bacteria	Pseudomonadota	Alphaproteobacteria	Acetobacterales	Acetobacteraceae	LMUY01	Unclassified
Sample6_bin.9.fa	44_Acetobacterales	7	1	3	3	2	2	0	2	0	1	0	0	0	0	2	Bacteria	Pseudomonadota	Alphaproteobacteria	Acetobacterales	Acetobacteraceae	CAJCIS01	CAJCIS01 sp015654825
Sample6_conc_bin.97.fa	39_Rickettsiales	3	0	0	1	1	0	0	0	0	0	0	0	0	0	1	Bacteria	Pseudomonadota	Alphaproteobacteria	Rickettsiales	UBA3002	UBA6189	Unclassified
Sample6_maxb_bin.1.fa	68_Micropepsales	8	2	1	5	0	1	1	5	0	0	0	0	0	0	8	Bacteria	Pseudomonadota	Alphaproteobacteria	Micropepsales	Micropepsaceae	Rhizomicrobium	Unclassified
Sample6_metab_bin.109.fa	54_Rhizobiales	8	0	0	2	0	1	0	9	0	0	0	1	0	0	5	Bacteria	Pseudomonadota	Alphaproteobacteria	Rhizobiales	Xanthobacteraceae	Bradyrhizobium	Unclassified
Sample6_metab_bin.170.fa	63_Micropepsales	4	0	0	2	0	0	0	1	0	1	0	0	0	0	4	Bacteria	Pseudomonadota	Alphaproteobacteria	Micropepsales	Micropepsaceae	Rhizomicrobium	Unclassified
Sample6_metab_bin.286.fa	52_Rhizobiales	6	0	0	1	0	0	0	7	0	0	0	0	0	0	5	Bacteria	Pseudomonadota	Alphaproteobacteria	Rhizobiales	Beijerinckiaceae	Methylovirgula	Unclassified
Sample7_bin.23.fa	59_Caulobacterales	6	3	3	6	3	2	4	6	0	2	0	0	0	0	2	Bacteria	Pseudomonadota	Alphaproteobacteria	Caulobacterales	Caulobacteraceae	Asticcacaulis	Unclassified
Sample7_bin.24.fa	62_Caulobacterales	3	0	1	0	0	0	0	0	0	0	0	0	0	0	4	Bacteria	Pseudomonadota	Alphaproteobacteria	Caulobacterales	Caulobacteraceae	BOG-938	Unclassified
Sample7_bin.26.fa	37_Steroidobacterales	10	1	3	6	1	1	0	16	0	1	0	0	1	1	10	Bacteria	Pseudomonadota	Gammaproteobacteria	Steroidobacterales	Steroidobacteraceae	PALSA-1196	Unclassified
Sample7_bin.28.fa	64_Micropepsales	7	0	0	5	0	3	1	8	0	0	0	0	0	0	5	Bacteria	Pseudomonadota	Alphaproteobacteria	Micropepsales	Micropepsaceae	Rhizomicrobium	Unclassified
Sample7_bin.29.fa	65_Micropepsales	8	1	0	3	0	3	1	2	0	0	0	0	0	0	5	Bacteria	Pseudomonadota	Alphaproteobacteria	Micropepsales	Micropepsaceae	Rhizomicrobium	Unclassified
Sample7_bin.3.fa	47_Sphingomonadales	3	0	3	5	3	6	2	1	0	4	0	0	0	0	2	Bacteria	Pseudomonadota	Alphaproteobacteria	Sphingomonadales	Sphingomonadaceae	Sphingomonas	Unclassified
Sample7_bin.32.fa	48_Rhizobiales	4	1	0	1	1	0	0	1	0	1	0	0	0	0	4	Bacteria	Pseudomonadota	Alphaproteobacteria	Rhizobiales	Hyphomicrobiaceae	Hyphomicrobium_A	Unclassified
Sample7_metab_bin.188.fa	46_Sphingomonadales	3	1	0	5	3	2	0	1	0	1	0	0	0	0	8	Bacteria	Pseudomonadota	Alphaproteobacteria	Sphingomonadales	Sphingomonadaceae	Sphingomonas	Unclassified
Sample7_metab_bin.77.fa	56_Rhizobiales	6	0	0	1	0	0	0	4	0	0	0	0	0	0	3	Bacteria	Pseudomonadota	Alphaproteobacteria	Rhizobiales	Xanthobacteraceae	Pseudolabrys	Unclassified
bin.6.fa	14_Pedosphaerales	1	1	5	5	6	2	1	10	0	1	1	0	0	0	5	Bacteria	Verrucomicrobiota	Verrucomicrobiae	Pedosphaerales	UBA11358	UBA11358	Unclassified
Sample6_bin.11.fa	12_Methylacidiphilales	1	2	4	6	2	1	5	9	0	0	0	1	0	0	6	Bacteria	Verrucomicrobiota	Verrucomicrobiae	Methylacidiphilales	UBA1321	JABDGH01	Unclassified
Sample7_bin.1.fa	13_Pedosphaerales	2	2	4	4	0	1	3	2	0	2	0	0	0	0	2	Bacteria	Verrucomicrobiota	Verrucomicrobiae	Pedosphaerales	UBA11358	UBA11358	Unclassified
Sample7_bin.18.fa	11_Chthoniobacterales	4	0	3	2	1	0	0	11	0	0	1	0	0	0	8	Bacteria	Verrucomicrobiota	Verrucomicrobiae	Chthoniobacterales	Chthoniobacteraceae	Chthoniobacter	Unclassified
Sample7_bin.25.fa	10_Opitutales	1	1	1	4	0	10	0	7	0	0	1	0	0	0	2	Bacteria	Verrucomicrobiota	Verrucomicrobiae	Opitutales	Opitutaceae	Lacunisphaera	Unclassified
Sample7_metab_bin.130.fa	15_Pedosphaerales	1	0	2	3	5	2	1	10	0	2	0	0	0	0	3	Bacteria	Verrucomicrobiota	Verrucomicrobiae	Pedosphaerales	UBA11358	UBA11358	Unclassified

## Sheet: Table S5
Table S5.	Statistical overview of long raw metagenomics reads (> 1000 bp and possessing at least 99% accuracy), short raw metagenomics reads (DNA) and transcriptomics (RNA) data using seqkit v2.3.0.
Sequencing platform	Samples	Number of sequences	Number of bases	Minimal sequence length	Average sequence length	Maximal sequence length	Q1	Q2	Q3	N50	Q20(%)	Q30(%)	GC(%)	SRA accession numbers
Pacbio Hifi	Sample 57	219712	5417202808	1040	24655.9	50047	22520	24110	26453	24510	-	-	58.04	SRR28211700
Pacbio Hifi	Sample 6	362066	5999320672	1003	16569.7	36502	14768	16753	18158	17033	-	-	57.52	SRR28211698
Pacbio Hifi	Sample 7	264495	4374373893	1000	16538.6	32385	14727	16725	18138	17011	-	-	59.64	SRR28211699
Pacbio Hifi	Sample 84	19734	307750155	1005	15594.9	31058	14469	15542	17068	15927	-	-	59.26	SRR28211700
Illumina HiSeq (DNA)	Sample 57	15812291	3682434226	50	232.9	250	246	250	250	250	94.71	90.43	59.64	SRR10968259
Illumina HiSeq (DNA)	Sample 6	23097498	5383236534	50	233.1	250	245	249	250	249	92.17	85	58.87	SRR10968229
Illumina HiSeq (DNA)	Sample 7	21623561	5063401756	50	234.2	250	246	249	250	250	91.94	84.55	59.8	SRR10968228
Illumina HiSeq (DNA)	Sample 84	24141812	5686901200	50	235.6	250	246	250	250	250	94.67	90.37	59.62	SRR10968258
Illumina HiSeq (RNA)	Sample 6	12879665	1459222443	50	113.3	250	79	105	137	124	97.84	95.77	50.57	SRR10968251
Illumina HiSeq (RNA)	Sample 7	70562515	7150834085	50	101.3	250	72	93	121	108	97.2	94.37	51	SRR10968250

## Sheet: Table S6
Table S6.	Counts of raw (short paired-end and long single-end) reads and called genes from sample-by-sample assemblies and co-assembly affiliated to domains of life, obtained from short reads (Illumina HiSeq) and long reads (PacBio HiFi).
Taxa	Raw reads				Gene counts from assemblies					Method
	S57	S6	S7	S84	S57	S6	S7	S84	Co-assembly
Archaea	246	145	47	23	761	495	556	9	1878	Pacbio Hifi
Bacteria	181297	282955	230391	18355	149467	363253	436155	4369	1000770	Pacbio Hifi
Eukaryota	35849	70033	29084	1115	73083	99816	11577	21	188733	Pacbio Hifi
Viruses	391	946	370	42	144	143	99	0	376	Pacbio Hifi
Unclassified	1938	7987	4603	199	193334	242294	140690	1589	598768	Pacbio Hifi
Archaea	17161	19043	17319	22782	1113	922	979	2960	4897	Illumina HiSeq (DNA)
Bacteria	3707102	4637595	5175612	5409586	539043	922209	989716	1418420	3042089	Illumina HiSeq (DNA)
Eukaryota	1344789	2239886	1636695	2017506	60494	124148	40619	33160	212996	Illumina HiSeq (DNA)
Viruses	3510	4720	3894	5455	166	319	177	474	951	Illumina HiSeq (DNA)
Unclassified	2173928	3046635	2366296	3575822	186475	323435	214814	368594	929734	Illumina HiSeq (DNA)

## Sheet: Table S7
Table S7.	Proportion of long (PacBio HiFi) raw metagenomics reads (> 1000 bp and 99% accurancy) and short (Illumina HiSeq) raw metagenomics reads mapping to their respective assemblies using Coverm (v0.6.1) and minimap (v2.24)
Sample	Sequencing platform	Assembly	Number of raw-reads	Number of mapped raw reads to assemblies	Proportion of mapped reads (%)
Sample57	Pacbio Hifi	co-assembly	219712	96402	48.7154
Sample6	Pacbio Hifi	co-assembly	362066	176382	48.7154
Sample7	Pacbio Hifi	co-assembly	264495	159372	60.2552
Sample84	Pacbio Hifi	co-assembly	19734	5109	25.8893
Sample57	Pacbio Hifi	individual samples assembly	219712	94080.2	42.8198
Sample6	Pacbio Hifi	individual samples assembly	362066	198573	54.8445
Sample7	Pacbio Hifi	individual samples assembly	264495	168100	63.5551
Sample84	Pacbio Hifi	individual samples assembly	19734	887.987	4.49978
Sample57	Illumina HiSeq	co-assembly	15812291	4817454	30.4665
Sample6	Illumina HiSeq	co-assembly	23097498	8999910	38.9649
Sample7	Illumina HiSeq	co-assembly	21623561	9893670	45.7541
Sample84	Illumina HiSeq	co-assembly	24141812	9529435	39.4727
Sample57	Illumina HiSeq	individual samples assembly	15812291	4.32082e+06	27.3257
Sample6	Illumina HiSeq	individual samples assembly	23097498	8.96035e+06	38.7936
Sample7	Illumina HiSeq	individual samples assembly	21623561	1.02582e+07	47.4399
Sample84	Illumina HiSeq	individual samples assembly	24141812	1.09046e+07	45.1688

## Sheet: Table S8
Table S8.	Genomic features of the 69 unique MAGs generated from PacBio HiFi assemblies. Basic statistics were obtained with seqkit v2.3.0. The number of genomes assembled prior dereplication is indicated in the column MAGs Count. The columns SampleX Relative Abundance (%) correspond to the percentage of raw reads mapping against the genome based on coverM and minimap2. MAGs were classified as "High-quality…
Genome ID	Genome name	Assembly	MAGs Count	Completeness	Contamination	Number of sequences	Number of bases	Minimal sequence length	Average sequence length	Maximal sequence length	Q1	Q2	Q3	N50	GC (%)	GTDB classification	Completeness (checkm2)	Contamination (checkm2)	Sample6 Relative Abundance (%)	Sample7 Relative Abundance (%)	Sample84 Relative Abundance (%)	Sample57 Relative Abundance (%)	Ribosomal RNA	tRNA count	MIMAG classification	Pass GUNC	Coverage	NCBI GeneBank accession number
bin.1.fa	49_Rhizobiales	Co-assembly	1	52.58	0	24	1748267	30973	72844.5	234563	49810	64531	86172.5	83937	67.92	d__Bacteria;p__Pseudomonadota;c__Alphaproteobacteria;o__Rhizobiales;f__Kaistiaceae;g__Bauldia;s__	NA	NA	0.675559	0.0466176	0	0.106501	NA	22	Medium-quality draft	True	12.6263	JBBCFX000000000
bin.23.fa	2_Saccharimonadales	Co-assembly	1	65.76	2.247	10	1065467	37882	106547	362600	54956	71412.5	117944	117944	56.1	d__Bacteria;p__Patescibacteria;c__Saccharimonadia;o__Saccharimonadales;f__UBA4665;g__;s__	73.43	1.7	0	0.418407	0	0	23S, 5S	35	Medium-quality draft	True	3.2858	JBBCFY000000000
bin.25.fa	58_Caulobacterales	Co-assembly	4	85.95	0.487	11	3388803	47251	308073	640692	170434	229279	448929	517131	64.09	d__Bacteria;p__Pseudomonadota;c__Alphaproteobacteria;o__Caulobacterales;f__TH1-2;g__Terricaulis;s__	NA	NA	0	0.604839	0	0	16S, 23S, 5S	46	Medium-quality draft	True	6.49574	JBBCFZ000000000
bin.31.fa	16_Cytophagales	Co-assembly	2	55.59	5.357	47	3531913	29584	75147.1	255863	44603	67577	88167.5	83923	45.64	d__Bacteria;p__Bacteroidota;c__Bacteroidia;o__Cytophagales;f__Cyclobacteriaceae;g__ELB16-189;s__	NA	NA	0	0.397151	0	0	16S, 23S, 5S	27	Medium-quality draft	True	3.17827	JBBCGA000000000
bin.33.fa	22_Chitinophagales	Co-assembly	2	72.13	6.995	52	5934465	16083	114124	412809	40872	57540.5	179276	197478	40.2	d__Bacteria;p__Bacteroidota;c__Bacteroidia;o__Chitinophagales;f__Chitinophagaceae;g__JAFDYH01;s__	NA	NA	0	0.591841	0	0	16S, 23S	41	Medium-quality draft	True	4.73692	JBBCGB000000000
bin.37.fa	9_Nanopelagicales	Co-assembly	1	50.29	4.705	6	895262	35020	149210	275633	50061	148168	238213	238213	45.6	d__Bacteria;p__Actinomycetota;c__Actinomycetia;o__Nanopelagicales;f__Nanopelagicaceae;g__PALSA-747;s__	NA	NA	0.625709	0	0	0	16S, 23S, 5S	22	Medium-quality draft	True	5.05373	JBBCGC000000000
bin.44.fa	34_Steroidobacterales	Co-assembly	2	64.75	1.811	9	2988169	74818	332019	891590	160455	318442	430941	430941	64.93	d__Bacteria;p__Pseudomonadota;c__Gammaproteobacteria;o__Steroidobacterales;f__Steroidobacteraceae;g__ZC4RG30;s__	NA	NA	0.135436	1.27993	0	0.522732	16S, 23S, 5S	33	Medium-quality draft	True	16.424	JBBCGD000000000
bin.6.fa	14_Pedosphaerales	Co-assembly	4	88.85	4.729	7	3752029	128668	536004	873734	393908	592149	684831	614771	54.49	d__Bacteria;p__Verrucomicrobiota;c__Verrucomicrobiae;o__Pedosphaerales;f__UBA11358;g__UBA11358;s__	NA	NA	0.165606	0.808353	0	0.161362	16S, 23S, 5S	58	Medium-quality draft	True	11.9637	JBBCGE000000000
bin.9.fa	67_Micropepsales	Co-assembly	4	55.34	4.92	55	3271264	12956	59477.5	284276	36477.5	51514	65045.5	64202	66.11	d__Bacteria;p__Pseudomonadota;c__Alphaproteobacteria;o__Micropepsales;f__Micropepsaceae;g__Rhizomicrobium;s__	NA	NA	0.0737241	0.396274	0	0.0930244	NA	36	Medium-quality draft	True	42.8019	JBBCGF000000000
CoA_maxb_bin.0.fa	51_Rhizobiales	Co-assembly	4	99.37	0.1	2	5272783	28429	2.63639e+06	5244354	28429	2.63639e+06	5244354	5244354	59.48	d__Bacteria;p__Pseudomonadota;c__Alphaproteobacteria;o__Rhizobiales;f__Beijerinckiaceae;g__Methylocella;s__	NA	NA	0	0	0	4.04449	16S, 23S, 5S	75	High-quality draft	True	17.1738	JBBCGG000000000
CoA_maxb_bin.1.fa	55_Rhizobiales	Co-assembly	4	97.71	0.42	1	5835850	5835850	5835850	5835850	2917925	5835850	2917925	5835850	64.82	d__Bacteria;p__Pseudomonadota;c__Alphaproteobacteria;o__Rhizobiales;f__Xanthobacteraceae;g__PALSA-894;s__	NA	NA	0.0509178	0.0975609	0	2.62061	16S, 23S, 5S	50	Nearly finished	True	15.705	JBBCGH000000000
CoA_maxb_bin.100.fa	35_Steroidobacterales	Co-assembly	4	97.83	3.49	1	4649652	4649652	4649652	4649652	2324826	4649652	2324826	4649652	64.54	d__Bacteria;p__Pseudomonadota;c__Gammaproteobacteria;o__Steroidobacterales;f__Steroidobacteraceae;g__CADEED01;s__	NA	NA	0.0594996	1.964	0	0.105309	16S, 23S, 5S	48	Nearly finished	True	17.5072	JBBCGI000000000
CoA_maxb_bin.106.fa	69_Micropepsales	Co-assembly	4	99.42	0.43	1	4640907	4640907	4640907	4640907	2.32045e+06	4640907	2.32045e+06	4640907	66.04	d__Bacteria;p__Pseudomonadota;c__Alphaproteobacteria;o__Micropepsales;f__Micropepsaceae;g__Rhizomicrobium;s__	NA	NA	0.153704	2.60734	0	0.17893	16S, 23S, 5S	49	Nearly finished	True	54.8992	JBBCGJ000000000
CoA_maxb_bin.109.fa	5_UBA9983_A	Co-assembly	4	75.29	0	2	967758	7499	483879	960259	7499	483879	960259	960259	57.34	d__Bacteria;p__Patescibacteria;c__Paceibacteria;o__UBA9983_A;f__UBA2103;g__C7867-001;s__	99.27	0.35	0	3.82903	0	0	16S, 23S, 5S	46	High-quality draft	True	40.663	JBBCGK000000000
CoA_maxb_bin.110.fa	66_Micropepsales	Co-assembly	4	99.2	1.52	1	5008785	5008785	5008785	5008785	2.50439e+06	5008785	2.50439e+06	5008785	66.08	d__Bacteria;p__Pseudomonadota;c__Alphaproteobacteria;o__Micropepsales;f__Micropepsaceae;g__Rhizomicrobium;s__	NA	NA	0.0584708	3.85846	0	0.0943042	16S, 23S, 5S	48	Nearly finished	True	53.9725	JBBCGL000000000
CoA_maxb_bin.113.fa	4_Moranbacterales	Co-assembly	4	50.45	0	8	842176	33655	105272	346371	35717.5	50783.5	144574	235604	52.29	d__Bacteria;p__Patescibacteria;c__Paceibacteria;o__Moranbacterales;f__UBA1568;g__UBA1568;s__	58.85	0.43	0	0.375147	0	0	23S, 5S	47	Medium-quality draft	True	2.78767	JBBCGM000000000
CoA_maxb_bin.114.fa	6_UBA9983_A	Co-assembly	4	61.54	0	6	676658	41283	112776	320031	50418	80612.5	103701	103701	51.86	d__Bacteria;p__Patescibacteria;c__Paceibacteria;o__UBA9983_A;f__UBA9973;g__UBA9973;s__	72.49	0.13	0	0.493706	0	0	23S	33	Medium-quality draft	True	3.67207	JBBCGN000000000
CoA_maxb_bin.3.fa	3_UBA920	Co-assembly	4	70.96	0	1	964444	964444	964444	964444	482222	964444	482222	964444	47.29	d__Bacteria;p__Patescibacteria;c__Doudnabacteria;o__UBA920;f__O2-02-FULL-48-8;g__2-01-FULL-45-18;s__	97.03	0.01	0	0	0	2.20283	16S, 23S, 5S	49	Nearly finished	True	8.35374	JBBCGO000000000
CoA_maxb_bin.4.fa	53_Rhizobiales	Co-assembly	4	97.52	0	1	3734936	3734936	3734936	3734936	1867468	3734936	1867468	3734936	59.8	d__Bacteria;p__Pseudomonadota;c__Alphaproteobacteria;o__Rhizobiales;f__Beijerinckiaceae;g__Methylovirgula;s__	NA	NA	1.48936	0.0452197	1.03923	2.26349	16S, 23S, 5S	47	Nearly finished	True	34.4421	JBBCGP000000000
CoA_maxb_bin.58.fa	50_Rhizobiales	Co-assembly	2	95.02	0.16	1	3152584	3152584	3152584	3152584	1576292	3152584	1576292	3152584	67	d__Bacteria;p__Pseudomonadota;c__Alphaproteobacteria;o__Rhizobiales;f__Kaistiaceae;g__Bauldia;s__	NA	NA	0.0858328	1.70668	0	0.0994646	16S, 23S, 5S	47	Nearly finished	True	21.7957	JBBCGQ000000000
CoA_maxb_bin.80.fa	43_Acetobacterales	Co-assembly	4	95.4	1.2	5	6434278	154356	1.28686e+06	3559431	347064	764265	1609162	3559431	68.6	d__Bacteria;p__Pseudomonadota;c__Alphaproteobacteria;o__Acetobacterales;f__Acetobacteraceae;g__Palsa-883;s__	NA	NA	0.0548822	0.90709	0	0.0825611	16S, 23S, 5S	49	High-quality draft	True	9.6873	JBBCGR000000000
CoA_metab_bin.120.fa	38_Steroidobacterales	Co-assembly	4	97.62	9.35	8	7306838	342646	913355	1246304	668738	1005746	1.18446e+06	1120983	64.39	d__Bacteria;p__Pseudomonadota;c__Gammaproteobacteria;o__Steroidobacterales;f__Steroidobacteraceae;g__PALSA-1196;s__	NA	NA	0.031138	0.977839	0	0.0616338	16S, 23S, 5S	46	Medium-quality draft	True	10.9863	JBBCGS000000000
CoA_metab_bin.152.fa	33_Burkholderiales	Co-assembly	4	56.12	0.85	33	3330390	18339	100921	287772	58449	73216	117934	117934	65.2	d__Bacteria;p__Pseudomonadota;c__Gammaproteobacteria;o__Burkholderiales;f__Burkholderiaceae;g__Pararobbsia;s__	NA	NA	0.106551	0.526822	0	0.194605	16S, 23S, 5S	26	Medium-quality draft	True	6.26306	JBBCGT000000000
CoA_metab_bin.200.fa	26_Acidobacteriales	Co-assembly	4	66.4	4.31	33	3067647	19705	92959	258782	51739	89729	118340	117480	59.03	d__Bacteria;p__Acidobacteriota;c__Acidobacteriae;o__Acidobacteriales;f__Acidobacteriaceae;g__Terracidiphilus;s__	NA	NA	0.516769	0	1.48186	0.152194	16S, 23S, 5S	44	Medium-quality draft	True	5.50419	JBBCGU000000000
CoA_metab_bin.443.fa	36_Steroidobacterales	Co-assembly	2	58.53	4.11	21	3647953	37742	173712	371683	87997	143457	274858	274858	62.71	d__Bacteria;p__Pseudomonadota;c__Gammaproteobacteria;o__Steroidobacterales;f__Steroidobacteraceae;g__;s__	NA	NA	0.974282	0.0910535	0.424825	0.710521	16S, 23S, 5S	34	Medium-quality draft	True	13.4852	JBBCGV000000000
CoA_metab_bin.516.fa	57_Caulobacterales	Co-assembly	2	55.17	0	18	2282357	32338	126798	475357	56092	77368.5	127548	133608	62.65	d__Bacteria;p__Pseudomonadota;c__Alphaproteobacteria;o__Caulobacterales;f__TH1-2;g__;s__	NA	NA	0.0238663	0.695199	0	0.0348076	16S, 23S, 5S	36	Medium-quality draft	True	7.5564	JBBCGW000000000
CoA_metab_bin.720.fa	60_Caulobacterales	Co-assembly	2	51.72	0	31	3248483	28061	104790	419570	50155.5	72667	127002	137956	68.83	d__Bacteria;p__Pseudomonadota;c__Alphaproteobacteria;o__Caulobacterales;f__Caulobacteraceae;g__Palsa-881;s__	NA	NA	0.585759	0	0	0.0973204	NA	34	Medium-quality draft	True	7.40415	JBBCGX000000000
CoA_metab_bin.92.fa	40_UBA9219	Co-assembly	4	90.54	0.45	2	2364587	535876	1.18229e+06	1828711	535876	1.18229e+06	1828711	1828711	59.3	d__Bacteria;p__Pseudomonadota;c__Alphaproteobacteria;o__UBA9219;f__RFNS01;g__JAGOHT01;s__	NA	NA	0	0.853935	0	0	16S, 23S, 5S	45	High-quality draft	True	8.61709	JBBCGY000000000
Sample57_bin.1.fa	17_Cytophagales	Individual samples assembly	4	69.23	1.388	31	4739304	35457	152881	449896	88324.5	120060	180908	180187	46.93	d__Bacteria;p__Bacteroidota;c__Bacteroidia;o__Cytophagales;f__Cyclobacteriaceae;g__ELB16-189;s__	NA	NA	0	0	0	0.430149	16S, 23S, 5S	41	Medium-quality draft	True	6.77183	JBBCGZ000000000
Sample57_bin.5.fa	21_Chitinophagales	Individual samples assembly	1	50.23	1.888	30	2944897	46674	98163.2	210526	74490	83910.5	111365	96076	42.9	d__Bacteria;p__Bacteroidota;c__Bacteroidia;o__Chitinophagales;f__Chitinophagaceae;g__Puia;s__	NA	NA	0.194875	0.026106	0	0.879009	NA	23	Medium-quality draft	True	5.2908	JBBCHA000000000
Sample6_bin.10.fa	41_ATCC43930	Individual samples assembly	4	57.21	1.304	75	6184504	22748	82460.1	224595	48030	62334	109189	107137	65.28	d__Bacteria;p__Pseudomonadota;c__Alphaproteobacteria;o__ATCC43930;f__Stellaceae;g__Aliidongia;s__	NA	NA	0.429932	0	0	0	NA	48	Medium-quality draft	True	4.64196	JBBCHB000000000
Sample6_bin.11.fa	12_Methylacidiphilales	Individual samples assembly	2	63.34	2.027	39	3781667	29082	96965.8	334009	55642.5	70192	127172	121452	65.58	d__Bacteria;p__Verrucomicrobiota;c__Verrucomicrobiae;o__Methylacidiphilales;f__UBA1321;g__JABDGH01;s__	NA	NA	0.813702	0.0756917	0	0.230212	NA	33	Medium-quality draft	True	9.30788	JBBCHC000000000
Sample6_bin.14.fa	32_Burkholderiales	Individual samples assembly	2	52.08	1.448	23	1793953	20880	77998	176099	46239	63650	102208	99165	51.47	d__Bacteria;p__Pseudomonadota;c__Gammaproteobacteria;o__Burkholderiales;f__Gallionellaceae;g__CAITJF01;s__	NA	NA	0.412199	0	0	0	16S	21	Medium-quality draft	True	3.38799	JBBCHD000000000
Sample6_bin.15.fa	42_Elsterales	Individual samples assembly	1	50.17	1.086	70	4976769	25490	71096.7	229277	46123	60126	82650	75158	67.87	d__Bacteria;p__Pseudomonadota;c__Alphaproteobacteria;o__Elsterales;f__Elsteraceae;g__JACQAI01;s__	NA	NA	0.42092	0	0	0	16S, 23S, 5S	27	Medium-quality draft	True	5.3714	JBBCHE000000000
Sample6_bin.2.fa	61_Caulobacterales	Individual samples assembly	1	61.08	0.714	38	2681370	24872	70562.4	196243	42699	60804	79666	73037	70.83	d__Bacteria;p__Pseudomonadota;c__Alphaproteobacteria;o__Caulobacterales;f__Caulobacteraceae;g__;s__	NA	NA	0.470127	0.122005	0	0.0800748	NA	33	Medium-quality draft	True	9.41581	JBBCHF000000000
Sample6_bin.4.fa	45_Acetobacterales	Individual samples assembly	4	66.86	0.995	53	4642870	14007	87601.3	334035	41718	68362	110409	111233	67.86	d__Bacteria;p__Pseudomonadota;c__Alphaproteobacteria;o__Acetobacterales;f__Acetobacteraceae;g__LMUY01;s__	NA	NA	0.5088	0	0	0.262294	16S, 23S, 5S	42	Medium-quality draft	True	7.59782	JBBCHG000000000
Sample6_bin.5.fa	7_Actinomycetales	Individual samples assembly	2	68.2	3.03	26	2272986	28218	87422.5	214299	41925	72116	121708	121708	67.56	d__Bacteria;p__Actinomycetota;c__Actinomycetia;o__Actinomycetales;f__Microbacteriaceae;g__Galbitalea;s__	NA	NA	0.473063	0.0717397	0	0.118816	NA	40	Medium-quality draft	True	5.04253	JBBCHH000000000
Sample6_bin.7.fa	29_Bryobacterales	Individual samples assembly	4	51.65	0.877	85	6188499	13822	72805.9	217215	41929	61870	86748	80501	61.08	d__Bacteria;p__Acidobacteriota;c__Acidobacteriae;o__Bryobacterales;f__Bryobacteraceae;g__PALSA-129;s__	NA	NA	0.361144	0	0	0	NA	34	Medium-quality draft	True	2.77379	JBBCHI000000000
Sample6_bin.9.fa	44_Acetobacterales	Individual samples assembly	4	72.09	3.306	57	4661106	27108	81773.8	302173	43146	61194	93028	93028	65.27	d__Bacteria;p__Pseudomonadota;c__Alphaproteobacteria;o__Acetobacterales;f__Acetobacteraceae;g__CAJCIS01;s__CAJCIS01 sp015654825	NA	NA	0.390797	0	0	0	16S, 23S, 5S	43	Medium-quality draft	True	4.36743	JBBCHJ000000000
Sample6_conc_bin.97.fa	39_Rickettsiales	Individual samples assembly	2	76.42	0	15	1846468	35220	123098	303414	64221.5	108290	158560	154198	65.07	d__Bacteria;p__Pseudomonadota;c__Alphaproteobacteria;o__Rickettsiales;f__UBA3002;g__UBA6189;s__	NA	NA	0.469408	0.040702	0	0	23S, 5S	38	Medium-quality draft	True	6.00683	JBBCHK000000000
Sample6_maxb_bin.0.fa	27_Acidobacteriales	Individual samples assembly	4	84.22	2.59	12	5494873	11583	457906	3953860	23456	27233.5	165637	3953860	57	d__Bacteria;p__Acidobacteriota;c__Acidobacteriae;o__Acidobacteriales;f__Acidobacteriaceae;g__Edaphobacter;s__	NA	NA	2.0944	0.0712506	0	0.352843	16S, 23S, 5S	105	Medium-quality draft	True	19.3213	JBBCHL000000000
Sample6_maxb_bin.1.fa	68_Micropepsales	Individual samples assembly	4	96.59	0.88	3	4727285	122974	1.57576e+06	3098533	814376	1505778	2.30216e+06	3098533	65.69	d__Bacteria;p__Pseudomonadota;c__Alphaproteobacteria;o__Micropepsales;f__Micropepsaceae;g__Rhizomicrobium;s__	NA	NA	1.33484	0.0953496	0	0.210306	16S, 23S, 5S	58	High-quality draft	True	50.6916	JBBCHM000000000
Sample6_maxb_bin.5.fa	1_Saccharimonadales	Individual samples assembly	4	58.59	1.12	16	1004705	16266	62794.1	160175	39769.5	45259.5	87540.5	79492	41.26	d__Bacteria;p__Patescibacteria;c__Saccharimonadia;o__Saccharimonadales;f__UBA4665_A;g__;s__	80.17	0.43	0.660971	0	0	0	16S, 23S, 5S	48	Medium-quality draft	True	5.40716	JBBCHN000000000
Sample6_metab_bin.109.fa	54_Rhizobiales	Individual samples assembly	4	58.22	0.81	23	4908249	21945	213402	638970	84515.5	166726	339222	406212	60.98	d__Bacteria;p__Pseudomonadota;c__Alphaproteobacteria;o__Rhizobiales;f__Xanthobacteraceae;g__Bradyrhizobium;s__	NA	NA	1.30112	0.427948	0.573612	0.953119	16S, 23S, 5S	32	Medium-quality draft	True	24.2292	JBBCHO000000000
Sample6_metab_bin.170.fa	63_Micropepsales	Individual samples assembly	2	67.42	0.43	43	3415720	26155	79435.3	203575	44024.5	64673	98753.5	93519	59.62	d__Bacteria;p__Pseudomonadota;c__Alphaproteobacteria;o__Micropepsales;f__Micropepsaceae;g__Rhizomicrobium;s__	NA	NA	0.504993	0.0344174	0	0.136041	16S, 23S, 5S	44	Medium-quality draft	True	11.5968	JBBCHP000000000
Sample6_metab_bin.286.fa	52_Rhizobiales	Individual samples assembly	2	64.05	7.68	20	2966114	25637	148306	421833	59273	123558	202136	233182	59.83	d__Bacteria;p__Pseudomonadota;c__Alphaproteobacteria;o__Rhizobiales;f__Beijerinckiaceae;g__Methylovirgula;s__	NA	NA	1.23268	0	0.737087	1.33716	NA	34	Medium-quality draft	True	30.9881	JBBCHQ000000000
Sample6_metab_bin.95.fa	20_Chitinophagales	Individual samples assembly	2	59.52	0.51	23	1717586	21567	74677.7	198858	44532	55467	102752	101936	35.35	d__Bacteria;p__Bacteroidota;c__Bacteroidia;o__Chitinophagales;f__Chitinophagaceae;g__Ferruginibacter;s__	NA	NA	0.410412	0	0	0.057195	16S, 23S, 5S	20	Medium-quality draft	True	3.60328	JBBCHR000000000
Sample7_bin.1.fa	13_Pedosphaerales	Individual samples assembly	1	63.01	4.262	38	2680766	22983	70546.5	198178	43100	53390.5	97686	96413	52.56	d__Bacteria;p__Verrucomicrobiota;c__Verrucomicrobiae;o__Pedosphaerales;f__UBA11358;g__UBA11358;s__	NA	NA	0.0438815	0.43567	0	0	NA	58	Medium-quality draft	True	6.63924	JBBCHS000000000
Sample7_bin.12.fa	8_Nanopelagicales	Individual samples assembly	2	65.42	1.578	15	1600972	45089	106732	278727	59796	72078	121173	125314	46.54	d__Bacteria;p__Actinomycetota;c__Actinomycetia;o__Nanopelagicales;f__Nanopelagicaceae;g__QYPT01;s__	NA	NA	0	0.404635	0	0	16S, 23S, 5S	44	Medium-quality draft	True	3.29136	JBBCHT000000000
Sample7_bin.15.fa	31_Polyangiales	Individual samples assembly	1	84.93	8.87	21	8292842	13689	394897	1613514	49075	165149	603053	837521	64.19	d__Bacteria;p__Myxococcota;c__Polyangia;o__Polyangiales;f__Polyangiaceae;g__PMG-095;s__	NA	NA	0.079783	1.24529	0	0.245314	16S, 23S, 5S	60	Medium-quality draft	True	20.3086	JBBCHU000000000
Sample7_bin.18.fa	11_Chthoniobacterales	Individual samples assembly	4	80.53	3.069	51	5803186	21965	113788	375790	57322.5	87027	153885	154082	62.45	d__Bacteria;p__Verrucomicrobiota;c__Verrucomicrobiae;o__Chthoniobacterales;f__Chthoniobacteraceae;g__Chthoniobacter;s__	NA	NA	0.106414	0.471087	0	0.0567308	NA	58	Medium-quality draft	True	5.18039	JBBCHV000000000
Sample7_bin.2.fa	24_Chitinophagales	Individual samples assembly	4	65.81	3.694	54	4580417	30441	84822.5	312168	45162	66837.5	105545	100371	41.03	d__Bacteria;p__Bacteroidota;c__Bacteroidia;o__Chitinophagales;f__Chitinophagaceae;g__VBAT01;s__VBAT01 sp015654695	NA	NA	0	0.366014	0	0	NA	62	Medium-quality draft	True	3.10609	JBBCHW000000000
Sample7_bin.23.fa	59_Caulobacterales	Individual samples assembly	1	57.65	8.825	51	3414833	30878	66957.5	162440	46063	53103	78710.5	65962	63.23	d__Bacteria;p__Pseudomonadota;c__Alphaproteobacteria;o__Caulobacterales;f__Caulobacteraceae;g__Asticcacaulis;s__	NA	NA	0	0.337416	0	0	NA	33	Medium-quality draft	True	3.31378	JBBCHX000000000
Sample7_bin.24.fa	62_Caulobacterales	Individual samples assembly	1	62.06	4.414	50	2861325	25766	57226.5	142085	41875	52393.5	69973	58752	68.75	d__Bacteria;p__Pseudomonadota;c__Alphaproteobacteria;o__Caulobacterales;f__Caulobacteraceae;g__BOG-938;s__	NA	NA	0.371723	0.442845	0	0.230716	NA	30	Medium-quality draft	True	11.593	JBBCHY000000000
Sample7_bin.25.fa	10_Opitutales	Individual samples assembly	2	63.84	4.606	35	3408940	34266	97398.3	290277	53675	73631	109036	110483	64.97	d__Bacteria;p__Verrucomicrobiota;c__Verrucomicrobiae;o__Opitutales;f__Opitutaceae;g__Lacunisphaera;s__	NA	NA	0.0575317	0.562876	0	0.193924	16S, 23S, 5S	32	Medium-quality draft	True	6.34807	JBBCHZ000000000
Sample7_bin.26.fa	37_Steroidobacterales	Individual samples assembly	4	84.15	7.685	20	8009739	23798	400487	1087652	174250	331594	566434	627010	63.77	d__Bacteria;p__Pseudomonadota;c__Gammaproteobacteria;o__Steroidobacterales;f__Steroidobacteraceae;g__PALSA-1196;s__	NA	NA	0	0.693178	0	0	16S, 23S, 5S	48	Medium-quality draft	True	9.1291	JBBCIA000000000
Sample7_bin.28.fa	64_Micropepsales	Individual samples assembly	2	74.42	0	4	3809386	51514	952346	2449978	54581.5	653947	1.85011e+06	2449978	66.37	d__Bacteria;p__Pseudomonadota;c__Alphaproteobacteria;o__Micropepsales;f__Micropepsaceae;g__Rhizomicrobium;s__	NA	NA	0.0609798	1.0884	0	0.134105	16S, 23S, 5S	42	Medium-quality draft	True	40.6512	JBBCIB000000000
Sample7_bin.29.fa	65_Micropepsales	Individual samples assembly	2	87.67	3.985	9	4228895	36400	469877	1674776	81233	319597	514426	1058144	66.76	d__Bacteria;p__Pseudomonadota;c__Alphaproteobacteria;o__Micropepsales;f__Micropepsaceae;g__Rhizomicrobium;s__	NA	NA	0.0716744	1.022	0	0.117579	16S, 23S, 5S	42	Medium-quality draft	True	41.6405	JBBCIC000000000
Sample7_bin.3.fa	47_Sphingomonadales	Individual samples assembly	2	64.04	0.706	19	2836325	39917	149280	353012	88805	147278	179102	175441	68.52	d__Bacteria;p__Pseudomonadota;c__Alphaproteobacteria;o__Sphingomonadales;f__Sphingomonadaceae;g__Sphingomonas;s__	NA	NA	0	0.581293	0	0	16S, 23S, 5S	34	Medium-quality draft	True	9.506	JBBCID000000000
Sample7_bin.32.fa	48_Rhizobiales	Individual samples assembly	2	53.36	8.198	65	3737125	27611	57494.2	125692	39809	50318	65875	59358	65.44	d__Bacteria;p__Pseudomonadota;c__Alphaproteobacteria;o__Rhizobiales;f__Hyphomicrobiaceae;g__Hyphomicrobium_A;s__	NA	NA	0.0499014	0.38186	0	0.0647318	16S, 23S, 5S	46	Medium-quality draft	False	6.77432	JBBCIE000000000
Sample7_bin.35.fa	19_Chitinophagales	Individual samples assembly	1	52.69	1.231	47	3397928	26152	72296.3	249813	46586	61699	81039.5	75993	36.92	d__Bacteria;p__Bacteroidota;c__Bacteroidia;o__Chitinophagales;f__Chitinophagaceae;g__Ferruginibacter;s__	NA	NA	0	0.327415	0	0.094665	NA	39	Medium-quality draft	True	2.96504	JBBCIF000000000
Sample7_bin.6.fa	23_Chitinophagales	Individual samples assembly	4	96	0.437	20	4799015	29519	239951	808715	125605	190126	303620	338599	40.4	d__Bacteria;p__Bacteroidota;c__Bacteroidia;o__Chitinophagales;f__Chitinophagaceae;g__;s__	NA	NA	0	0.68429	0	0	16S, 23S, 5S	52	High-quality draft	True	5.31142	JBBCIG000000000
Sample7_bin.8.fa	28_Bryobacterales	Individual samples assembly	4	65.96	3.508	41	3831984	13776	93463	275933	55441	69412	104945	101009	60.03	d__Bacteria;p__Acidobacteriota;c__Acidobacteriae;o__Bryobacterales;f__Bryobacteraceae;g__Palsa-187;s__	NA	NA	0	0.44479	0	0	5S	29	Medium-quality draft	True	3.57716	JBBCIH000000000
Sample7_bin.9.fa	18_Cytophagales	Individual samples assembly	4	99.4	0.555	3	5730185	905166	1.91006e+06	2841523	1444331	1983496	2.41251e+06	1983496	46.9	d__Bacteria;p__Bacteroidota;c__Bacteroidia;o__Cytophagales;f__Cyclobacteriaceae;g__ELB16-189;s__	NA	NA	0	1.04982	0	0	16S, 23S, 5S	46	High-quality draft	True	9.2477	JBBCII000000000
Sample7_metab_bin.130.fa	15_Pedosphaerales	Individual samples assembly	2	58.43	1.62	35	2952278	23042	84350.8	283748	49342.5	66707	108232	106863	54.53	d__Bacteria;p__Verrucomicrobiota;c__Verrucomicrobiae;o__Pedosphaerales;f__UBA11358;g__UBA11358;s__	NA	NA	0.0791554	0.434608	0	0.0892262	16S, 23S, 5S	42	Medium-quality draft	True	10.0781	JBBCIJ000000000
Sample7_metab_bin.188.fa	46_Sphingomonadales	Individual samples assembly	2	65.61	2.58	22	3976968	33602	180771	471048	58448	146515	310145	310145	68.95	d__Bacteria;p__Pseudomonadota;c__Alphaproteobacteria;o__Sphingomonadales;f__Sphingomonadaceae;g__Sphingomonas;s__	NA	NA	0	0.63301	0	0	23S, 5S	41	Medium-quality draft	True	7.86519	JBBCIK000000000
Sample7_metab_bin.52.fa	25_Chitinophagales	Individual samples assembly	4	69.7	0.41	45	4226737	25893	93927.5	268664	49487	75455	117448	117448	42.79	d__Bacteria;p__Bacteroidota;c__Bacteroidia;o__Chitinophagales;f__Chitinophagaceae;g__VBAT01;s__	NA	NA	0	0.39389	0	0	16S, 23S, 5S	37	Medium-quality draft	True	3.43677	JBBCIL000000000
Sample7_metab_bin.77.fa	56_Rhizobiales	Individual samples assembly	2	63.63	0.47	41	3483083	21146	84953.2	382791	42611	70199	104550	104550	62.78	d__Bacteria;p__Pseudomonadota;c__Alphaproteobacteria;o__Rhizobiales;f__Xanthobacteraceae;g__Pseudolabrys;s__	NA	NA	0.178326	0.466877	0	0.18558	16S, 23S, 5S	34	Medium-quality draft	True	11.8238	JBBCIM000000000
Sample7_metab_bin.80.fa	30_Polyangiales	Individual samples assembly	4	88.28	4.86	3	8305259	2286444	2.76842e+06	3471620	2.41682e+06	25471953	3.00941e+06	2547195	63.91	d__Bacteria;p__Myxococcota;c__Polyangia;o__Polyangiales;f__Polyangiaceae;g__PMG-095;s__	NA	NA	0.055386	1.65777	0	0.130347	16S, 23S, 5S	56	Medium-quality draft	True	22.2972	JBBCIN000000000

## Sheet: Table S9
Table S9.	Transcriptional activity of MAGs for organic matter decomposition. A double 0 in the columns "Average transcripts count" and "Average transcripts coverage" indicate that the MAG encode the CAZyme, but no transcript in the sample 7 mapped to the gene location. As Myxoccocota was assembled from sample 7, only this sample was taken into account to prevent false positives. Transcripts were mapped usi…
MAG phylum	CAZY Family	Activity	Average transcripts count	Average transcripts coverage
Acidobacteriota	Reserve	Alphaglucanases	7.67647	0.395099
Actinomycetota	Reserve	Alphaglucanases	23.2222	1.62081
Bacteroidota	Reserve	Alphaglucanases	137.683	7.36421
Myxococcota	Reserve	Alphaglucanases	100.767	4.74911
Patescibacteria	Reserve	Alphaglucanases	13.5	0.764447
Pseudomonadota	Reserve	Alphaglucanases	17.657	0.791403
Verrucomicrobiota	Reserve	Alphaglucanases	55.4286	2.37685
Acidobacteriota	Easy OM decomposition	Arabinogalactanases	0.777778	0.0182724
Actinomycetota	Easy OM decomposition	Arabinogalactanases	72	3.39399
Bacteroidota	Easy OM decomposition	Arabinogalactanases	190.786	16.4424
Myxococcota	Easy OM decomposition	Arabinogalactanases	99.4	6.50342
Patescibacteria	Easy OM decomposition	Arabinogalactanases	0.5	0.0210564
Pseudomonadota	Easy OM decomposition	Arabinogalactanases	35.3478	1.70638
Verrucomicrobiota	Easy OM decomposition	Arabinogalactanases	20.7	2.13285
Acidobacteriota	Microbial decomposition	Betaglucanases	1.88889	0.0328972
Bacteroidota	Microbial decomposition	Betaglucanases	97.9714	9.05178
Myxococcota	Microbial decomposition	Betaglucanases	49.6364	3.7261
Patescibacteria	Microbial decomposition	Betaglucanases	10.6667	1.03148
Pseudomonadota	Microbial decomposition	Betaglucanases	6.19231	0.414803
Verrucomicrobiota	Microbial decomposition	Betaglucanases	42.9474	2.72384
Acidobacteriota	Easy OM decomposition	Cello and xylobiases	2.16667	0.135053
Actinomycetota	Easy OM decomposition	Cello and xylobiases	13.75	0.514218
Bacteroidota	Easy OM decomposition	Cello and xylobiases	115.431	8.31701
Myxococcota	Easy OM decomposition	Cello and xylobiases	85.3077	4.41869
Patescibacteria	Easy OM decomposition	Cello and xylobiases	7.25	0.456519
Pseudomonadota	Easy OM decomposition	Cello and xylobiases	16.6531	0.888966
Verrucomicrobiota	Easy OM decomposition	Cello and xylobiases	45.5	2.59833
Myxococcota	Complex OM decomposition	Cellobiohydrolase	62.375	4.74102
Acidobacteriota	Complex OM decomposition	Endoglucanase	0	0
Bacteroidota	Complex OM decomposition	Endoglucanase	124.056	9.7652
Myxococcota	Complex OM decomposition	Endoglucanase	70.6842	4.53135
Pseudomonadota	Complex OM decomposition	Endoglucanase	8.75	0.428887
Verrucomicrobiota	Complex OM decomposition	Endoglucanase	56.3333	3.17275
Acidobacteriota	Complex OM decomposition	Exoglucanase	0	0
Myxococcota	Complex OM decomposition	Exoglucanase	64.1111	4.23301
Pseudomonadota	Complex OM decomposition	Exoglucanase	1	0.044317
Verrucomicrobiota	Complex OM decomposition	Exoglucanase	10	0.191847
Acidobacteriota	Complex OM decomposition	Uncharacterized cellulases	4	0.852321
Patescibacteria	Complex OM decomposition	Uncharacterized cellulases	0	0
Pseudomonadota	Complex OM decomposition	Uncharacterized cellulases	0	0
Acidobacteriota	Microbial decomposition	Chitinases	0	0
Bacteroidota	Microbial decomposition	Chitinases	133.08	7.3265
Patescibacteria	Microbial decomposition	Chitinases	85	6.63723
Pseudomonadota	Microbial decomposition	Chitinases	15	0.755849
Verrucomicrobiota	Microbial decomposition	Chitinases	7.83333	0.386437
Acidobacteriota	Easy OM decomposition	Mannanases	0	0
Bacteroidota	Easy OM decomposition	Mannanases	114.375	9.86996
Myxococcota	Easy OM decomposition	Mannanases	77.5263	5.09525
Patescibacteria	Easy OM decomposition	Mannanases	38.3333	3.88678
Pseudomonadota	Easy OM decomposition	Mannanases	7.34783	0.500118
Verrucomicrobiota	Easy OM decomposition	Mannanases	50.3571	2.5709
Acidobacteriota	Microbial decomposition	Peptidoglycansases	5.125	0.400261
Actinomycetota	Microbial decomposition	Peptidoglycansases	4	0.0902778
Bacteroidota	Microbial decomposition	Peptidoglycansases	61.5882	5.58776
Myxococcota	Microbial decomposition	Peptidoglycansases	39.125	2.19741
Pseudomonadota	Microbial decomposition	Peptidoglycansases	7.7382	0.636214
Verrucomicrobiota	Microbial decomposition	Peptidoglycansases	7.7	0.821496
Acidobacteriota	Easy OM decomposition	Xylanases/xyloglucanases	1.15385	0.0443486
Actinomycetota	Easy OM decomposition	Xylanases/xyloglucanases	1	0.0169647
Bacteroidota	Easy OM decomposition	Xylanases/xyloglucanases	230.889	13.88
Myxococcota	Easy OM decomposition	Xylanases/xyloglucanases	91.1818	6.3474
Patescibacteria	Easy OM decomposition	Xylanases/xyloglucanases	2	0.155819
Pseudomonadota	Easy OM decomposition	Xylanases/xyloglucanases	23.9184	1.10826
Verrucomicrobiota	Easy OM decomposition	Xylanases/xyloglucanases	21.625	1.20971

## Sheet: Table S10
Table S10.	Number of CAZymes involved in organic matter decomposition in short- and long-read co-assembly, found in the prokayotic and eukaryotic contigs. The number of metabolic pathways involved in the nitrogen cycle found in a single contig is shown at the bottom of the table.
Family	Activity	Short reads		Long reads
		Prokaryote	Eukaryote	Prokaryote	Eukaryote	MAGs
Reserve	Alphaglucanases	2347	0	1323	13	365
Easy OM decomposition	Arabinogalactanases	245	0	257	13	83
Easy OM decomposition	Xylanases/xyloglucanases	344	0	337	21	129
Easy OM decomposition	Mannanases	464	0	281	9	87
Easy OM decomposition	Cello and xylobiases	1379	0	865	33	232
Complex OM decomposition	Cellobiohydrolase	48	0	19	2	8
Complex OM decomposition	Endoglucanase	244	0	187	8	66
Complex OM decomposition	Exoglucanase	82	0	74	0	30
Complex OM decomposition	Uncharacterized cellulases	8	0	21	1	3
Complex OM decomposition	Reducing end-acting cellobiohydrolase	8	0	0	18	0
Microbial decomposition	Peptidoglycansases	1681	0	1017	4	302
Microbial decomposition	Betaglucanases	502	0	348	57	103
Microbial decomposition	Chitinases	265	0	235	18	57
Nitrogen metabolisms	Nitrogen fixation	0	0	5	0	1
Nitrogen metabolisms	Nitrification	0	0	1	0	0
Nitrogen metabolisms	Denitrification	0	0	0	0	0
Nitrogen metabolisms	Assimilatory nitrate reduction	0	0	15	0	4
Nitrogen metabolisms	Dissimilatory nitrate reduction	0	0	24	0	6

[truncated: 4 more sheets: Table S11, Table S12, Table S13, Table S14]
